# Supplementary material for: Postmastectomy Breast Reconstruction in Patients with Non-Metastatic Breast Cancer: A Systematic Review
Source: Curr Oncol. 2025 Apr 16;32(4):231. doi: 10.3390/curroncol32040231 (PMC12025830; doi:10.3390/curroncol32040231)
Supplement: Supplementary file 1 [file curroncol-32-00231-s001.zip]

Archive with 1 entries (1 files):
- curroncol-3536959-supplementary.pdf
